# Supplementary material for: A Tight Interaction between the Native Seagrass Cymodocea nodosa and the Exotic Halophila stipulacea in the Aegean Sea Highlights Seagrass Holobiont Variations
Source: Plants (Basel). 2023 Jan 11;12(2):350. doi: 10.3390/plants12020350 (PMC9863530; doi:10.3390/plants12020350)
Supplement: Supplementary file 1 [file plants-12-00350-s001.zip]

Archive with 1 entries (1 files):
- plants-2118077-supplementary.pdf
